# Supplementary material for: Addressing Ancestral Underrepresentation in Oncobiology: The Need for Sub-Saharan African-Specific In Vitro Models
Source: Genes (Basel). 2025 Nov 24;16(12):1403. doi: 10.3390/genes16121403 (PMC12732366; doi:10.3390/genes16121403)
Supplement: Supplementary file 1 [file genes-16-01403-s001.zip]

Archive with 1 entries (1 files):
- genes-3981201-supplementary.xlsx
