# Supplementary material for: Addressing Ancestral Underrepresentation in Oncobiology: The Need for Sub-Saharan African-Specific In Vitro Models
Source: Genes (Basel). 2025 Nov 24;16(12):1403. doi: 10.3390/genes16121403 (PMC12732366; doi:10.3390/genes16121403)
Supplement: Supplementary file 1 [file genes-16-01403-s001.zip › genes-3981201-supplementary.xlsx]

## Sheet: TableS1
Supplementary Table S1 - Information on the SSA CCLs.
ID	Aliases	CVCL	Ethnicity	Tissue	Histology	Subhistology	Age	Source	Eur-south	Native American	E,Asian-south	E,Asian-north	S,Asian	Eur-north	African	Europe	Asia	Asia(semNA)	Genomics_ChIP-seq_CTCF	Genomics_ChIP-seq_H2AZ	Genomics_ChIP-seq_H2BK120ub	Genomics_ChIP-seq_H3K23ac	Genomics_ChIP-seq_H3K27ac	Genomics_ChIP-seq_H3K27me3	Genomics_ChIP-seq_H3K36me3	Genomics_ChIP-seq_H3K4me1	Genomics_ChIP-seq_H3K4me2	Genomics_ChIP-seq_H3K4me3	Genomics_ChIP-seq_H3K79me2	Genomics_ChIP-seq_H3K9ac	Genomics_ChIP-seq_H3K9me3	Genomics_ChIP-seq_H4K20me1	Genomics_ChIP-seq_H4K8ac	Genomics_ChIP-seq_Pol2	Genomics_Chromatin accessibility_ATAC-seq	Genomics_DNA methylation analysis	Genomics_Whole exome sequencing	Genomics_Whole genome sequencing	Glycomics_N-glycan profiling	Glycomics_N-glycan profiling_Lectin array	Metabolomics	Phenotyping_CRISPR screening	Phenotyping_Drug screening	Phenotyping_Fluorescent probe library screening	Phenotyping_shRNA library screening	Proteomics_2DE	Proteomics_2DE-MS	Proteomics_Expression_Large antibody panel staining analysis	Proteomics_Expression_Reverse-phase protein array
Raji	RAJI	CVCL_0511	Black	Haematopoietic and lymphoid	Lymphoid neoplasm	Burkitt lymphoma	11	Primary	1e-05	1e-05	1e-05	0.006035	1e-05	1e-05	0.993915	2e-05	0.006065	0.006055	.	.	.	.	Y	.	.	.	.	Y	.	.	.	.	.	.	Y	Y	Y	.	.	.	.	.	Y	.	.	.	.	.	Y
P3HR-1	P3HR1	CVCL_2676	Black, African	Haematopoietic and lymphoid	Lymphoid neoplasm	Burkitt lymphoma	7		0.015141	1e-05	1e-05	0.006771	1e-05	1e-05	0.978048	0.015151	0.006801	0.006791	.	.	.	.	.	.	.	.	.	.	.	.	.	.	.	.	.	.	Y	.	.	.	.	.	Y	.	.	.	.	.	Y
PLC/PRF/5	ALEXANDERCELLS	CVCL_0485	African	Liver	Carcinoma	Hepatocellular carcinoma	24		0.025871	1e-05	1e-05	0.01614	1e-05	1e-05	0.957949	0.025881	0.01617	0.01616	.	.	.	.	.	.	.	.	.	.	.	.	.	.	.	.	.	.	Y	Y	.	.	.	.	Y	.	.	.	.	.	Y
Namalwa	NAMALWA	CVCL_0067	African	Haematopoietic and lymphoid	Lymphoid neoplasm	Burkitt lymphoma	3	Primary	0.039136	1e-05	1e-05	0.01429	1e-05	1e-05	0.946534	0.039146	0.01432	0.01431	.	.	.	.	.	.	.	.	.	.	.	.	.	.	.	.	.	Y	Y	.	.	.	.	.	Y	.	.	.	.	.	Y
EB1		CVCL_2027	African	Haematopoietic and lymphoid	Lymphoid neoplasm	Burkitt lymphoma	9		0.032684	1e-05	1e-05	0.015348	0.011166	1e-05	0.940772	0.032694	0.026534	0.026524	.	.	.	.	.	.	.	.	.	.	.	.	.	.	.	.	.	.	Y	.	.	.	.	.	.	.	.	.	.	.	Y
HCE-4		CVCL_1271	African American	Oesophagus	Carcinoma		50	Primary	0.047664	1e-05	1e-05	0.002548	1e-05	0.015979	0.933778	0.063643	0.002578	0.002568	.	.	.	.	.	.	.	.	.	.	.	.	.	.	.	.	.	Y	Y	.	.	.	.	Y	Y	.	.	.	.	.	.
A2780		CVCL_0134	African American	Ovary	Carcinoma	Adenocarcinoma		Primary	0.04165	1e-05	1e-05	0.027555	1e-05	1e-05	0.930755	0.04166	0.027585	0.027575	.	.	.	.	.	.	.	.	.	.	.	.	.	.	.	.	.	Y	Y	Y	.	Y	Y	Y	Y	.	.	.	Y	.	Y
EB2		CVCL_1186	Black	Haematopoietic and lymphoid	Lymphoid neoplasm	Burkitt lymphoma	7	Primary	0.048028	1e-05	1e-05	0.02427	0.000229	1e-05	0.927444	0.048038	0.024519	0.024509	.	.	.	.	.	.	.	.	.	.	.	.	.	.	.	.	.	Y	Y	.	.	.	.	.	Y	.	.	.	.	.	.
Jiyoye	JiyoyeP-2003	CVCL_1317	Black, African	Haematopoietic and lymphoid	Lymphoid neoplasm	Burkitt lymphoma	7	Metastasis	0.05157	1e-05	1e-05	0.021472	1e-05	1e-05	0.926918	0.05158	0.021502	0.021492	.	.	.	.	.	.	.	.	.	.	.	.	.	.	.	.	.	Y	Y	.	.	.	.	.	Y	.	.	.	.	.	Y
JHU-029		CVCL_5993	African American	Upper aerodigestive tract	Carcinoma		70		0.044506	1e-05	1e-05	0.029638	1e-05	1e-05	0.925815	0.044516	0.029668	0.029658	.	.	.	.	.	.	.	.	.	.	.	.	.	.	.	.	.	.	Y	.	.	.	.	Y	Y	.	.	.	.	.	Y
Daudi	DAUDI	CVCL_0008	Black	Haematopoietic and lymphoid	Lymphoid neoplasm	Burkitt lymphoma	16	Primary	0.04741	0.00118	1e-05	0.022414	0.01301	1e-05	0.915966	0.04742	0.036614	0.035434	.	.	.	.	.	.	.	.	.	.	.	.	.	.	.	.	.	Y	Y	.	.	.	.	.	Y	.	.	.	.	Y	Y
NCI-H250		CVCL_1554	Black	Lung	Carcinoma	Small cell carcinoma	34	Metastasis	0.077044	0.000936	1e-05	0.011664	1e-05	1e-05	0.910325	0.077054	0.01262	0.011684	.	.	.	.	.	.	.	.	.	.	.	.	.	.	.	.	.	Y	Y	.	.	.	.	.	Y	.	.	.	.	.	.
HLF-a	HLFA	CVCL_2255	African	Lung	Carcinoma	Squamous cell carcinoma	54		0.050749	1e-05	1e-05	0.020668	1e-05	0.019911	0.908642	0.07066	0.020698	0.020688	.	.	.	.	.	.	.	.	.	.	.	.	.	.	.	.	.	.	Y	.	.	.	.	.	.	.	.	.	.	.	.
SJSA-1	SJSA1	CVCL_1697	Black	Bone	Osteosarcoma		19	Primary	0.060314	1e-05	1e-05	0.011976	1e-05	0.020502	0.907178	0.080816	0.012006	0.011996	.	.	.	.	.	.	.	.	.	.	.	.	.	.	.	.	.	Y	Y	.	.	.	.	Y	Y	.	Y	.	.	.	Y
MDAPCA2B		CVCL_4748	African	Prostate	Carcinoma	Adenocarcinoma	63		0.073374	1e-05	1e-05	0.026389	1e-05	1e-05	0.900197	0.073384	0.026419	0.026409	.	.	.	.	.	.	.	.	.	.	.	.	.	.	.	.	.	.	Y	.	.	.	.	.	.	.	.	.	.	.	.
201T		CVCL_X481	African American	Lung	Carcinoma	Adenocarcinoma	68	Primary	0.055498	1e-05	1e-05	0.025811	1e-05	0.030603	0.888057	0.086101	0.025841	0.025831	.	.	.	.	.	.	.	.	.	.	.	.	.	.	.	.	.	Y	Y	.	.	.	.	.	Y	.	.	.	.	.	.
MM1.S	MM1S	CVCL_8792	Black	Haematopoietic and lymphoid	Lymphoid neoplasm	Plasma cell myeloma	42	Primary	0.068686	1e-05	1e-05	0.040124	0.004343	1e-05	0.886818	0.068696	0.044487	0.044477	.	.	.	.	.	.	.	.	.	.	.	.	.	.	.	.	.	Y	Y	.	.	.	.	Y	Y	.	Y	.	.	.	Y
HCC2157		CVCL_1261	Black	Breast	Carcinoma	Ductal carcinoma	48	Primary	0.077787	1e-05	1e-05	0.04379	1e-05	1e-05	0.878383	0.077797	0.04382	0.04381	.	.	.	.	.	.	.	.	.	.	.	.	.	.	.	.	.	Y	Y	.	.	.	.	.	Y	.	.	.	.	.	.
TE441.T	TE441TTE-441-T	CVCL_1754	Black	Soft tissue	Rhabdomyosarcoma		14	Primary	0.052004	0.00354	1e-05	0.017316	0.004762	0.047565	0.874804	0.099569	0.025628	0.022088	.	.	.	.	.	.	.	.	.	.	.	.	.	.	.	.	.	Y	Y	.	.	.	.	.	Y	.	.	.	.	.	.
SJNB-5	NB5	CVCL_1446	African American	Autonomic ganglia	Neuroblastoma		2	Metastasis	0.049334	1e-05	1e-05	0.021688	0.004884	0.051439	0.872635	0.100773	0.026592	0.026582
DOV13		CVCL_6774	African American	Ovary	Carcinoma	Adenocarcinoma			0.077523	0.001064	1e-05	0.052619	1e-05	1e-05	0.868764	0.077533	0.053703	0.052639	.	.	.	.	.	.	.	.	.	.	.	.	.	.	.	.	.	Y	Y	Y	.	.	.	Y	Y	.	.	.	.	.	.
SCaBER	SCABER	CVCL_3599	African, Black	Urinary tract	Carcinoma	Squamous cell carcinoma	58		0.036594	0.016933	1e-05	0.021077	1e-05	0.059962	0.865415	0.096556	0.03803	0.021097	.	.	.	.	.	.	.	.	.	.	.	.	.	.	.	.	.	Y	Y	.	.	.	.	.	Y	.	.	.	.	.	.
NCI-H748		CVCL_1588	Black	Lung	Carcinoma	Small cell carcinoma	62	Metastasis	0.068047	0.008545	0.003965	0.018845	0.000391	0.037232	0.862974	0.105279	0.031746	0.023201	.	.	.	.	.	.	.	.	.	.	.	.	.	.	.	.	.	Y	Y	.	.	.	.	.	Y	.	.	.	.	.	.
HCC1359		CVCL_5128	African American	Lung	Carcinoma	Large cell carcinoma	55		0.097235	1e-05	1e-05	0.029966	1e-05	0.010693	0.862076	0.107928	0.029996	0.029986	.	.	.	.	.	.	.	.	.	.	.	.	.	.	.	.	.	.	Y	.	.	.	.	.	.	.	.	.	.	.	Y
UM-UC-1	UMUC1	CVCL_2743	African	Urinary tract	Carcinoma	Transitional cell carcinoma	26		0.09044	1e-05	1e-05	0.022541	1e-05	0.028695	0.858294	0.119135	0.022571	0.022561	.	.	.	.	.	.	.	.	.	.	.	.	.	.	.	.	.	.	Y	.	.	.	.	.	.	.	.	.	.	.	.
COLO824	COLO-824	CVCL_1136	African American	Breast	Carcinoma		52	Metastasis	0.076668	0.000384	1e-05	0.012769	1e-05	0.056156	0.854004	0.132824	0.013173	0.012789	.	.	.	.	.	.	.	.	.	.	.	.	.	.	.	.	.	Y	Y	.	.	.	.	Y	Y	.	.	.	.	.	Y
HuT102	HUT102	CVCL_3526	African	Haematopoietic and lymphoid	Lymphoid neoplasm	Mycosis fungoides and Sezary syndrome	28		0.062477	0.002331	1e-05	0.019259	1e-05	0.067302	0.848611	0.129779	0.02161	0.019279	.	.	.	.	.	.	.	.	.	.	.	.	.	.	.	.	.	.	Y	.	.	.	.	.	.	.	.	.	.	.	.
KG-1	KG1	CVCL_0374	Caucasian	Haematopoietic and lymphoid	Haematopoietic neoplasm	Acute myeloid leukaemiaM6	59	Primary	0.073381	1e-05	1e-05	0.033285	0.005706	0.039451	0.848158	0.112832	0.039011	0.039001	.	.	.	.	.	.	.	.	.	.	.	.	.	.	.	.	.	Y	Y	.	.	.	.	.	Y	.	.	.	.	.	Y
EB3	EB-3	CVCL_1185	Black	Haematopoietic and lymphoid	Lymphoid neoplasm	Burkitt lymphoma	3	Primary	0.095303	0.005146	1e-05	0.059644	1e-05	1e-05	0.839877	0.095313	0.06481	0.059664	.	.	.	.	.	.	.	.	.	.	.	.	.	.	.	.	.	Y	Y	.	.	.	.	.	Y	.	.	.	.	.	.
NCI-H513	H513	CVCL_A570	African American	Pleura	Mesothelioma		61		0.059035	1.9e-05	1e-05	0.021801	0.021634	0.059035	0.838465	0.11807	0.043464	0.043445	.	.	.	.	.	.	.	.	.	.	.	.	.	.	.	.	.	Y	Y	.	.	.	.	.	Y	.	.	.	.	.	.
MDA-MB-175-VII	MDAMB175VII	CVCL_1400	Black	Breast	Carcinoma	Ductal carcinoma	56	Metastasis	0.107327	1e-05	1e-05	0.056506	1e-05	1e-05	0.836127	0.107337	0.056536	0.056526	.	.	.	.	.	.	.	.	.	.	.	.	.	.	.	.	.	Y	Y	.	.	.	.	.	Y	.	.	.	.	.	Y
COLO680N	COLO-680NCOLO680N	CVCL_1131	Black	Oesophagus	Carcinoma	Squamous cell carinoma	57	Primary	0.125417	1e-05	1e-05	0.043594	1e-05	1e-05	0.830949	0.125427	0.043624	0.043614	.	.	.	.	.	.	.	.	.	.	.	.	.	.	.	.	.	Y	Y	.	.	.	.	Y	Y	.	.	.	.	.	.
L3.3	L33	CVCL_8147	African American	Pancreas	Carcinoma		77		0.058698	0.020111	1e-05	0.061976	1e-05	0.029378	0.829816	0.088076	0.082107	0.061996	.	.	.	.	.	.	.	.	.	.	.	.	.	.	.	.	.	.	Y	.	.	.	.	.	.	.	Y	.	.	.	.
NCI-H2110	NCIH2110	CVCL_1530	African American	Lung	Carcinoma	Non small cell carcinoma			0.121284	1e-05	1e-05	0.041968	1e-05	0.00748	0.829238	0.128764	0.041998	0.041988	.	.	.	.	.	.	.	.	.	.	.	.	.	.	.	.	.	Y	Y	.	.	.	.	.	Y	.	.	.	.	.	Y
OVCA420		CVCL_3935	African American	Ovary	Carcinoma	Serous carcinoma			0.088141	1e-05	1e-05	0.025998	0.027984	0.033173	0.824684	0.121314	0.054002	0.053992	.	.	.	.	.	.	.	.	.	.	.	.	.	.	.	.	.	Y	Y	.	.	.	.	Y	Y	.	.	.	.	.	Y
NCI-H2172	NCIH2172	CVCL_1537	African American	Lung	Carcinoma	Non small cell carcinoma			0.097471	0.004551	1e-05	0.022316	1e-05	0.057733	0.817909	0.155204	0.026887	0.022336	.	.	.	.	.	.	.	.	.	.	.	.	.	.	.	.	.	Y	Y	.	.	.	.	.	Y	.	.	.	.	.	Y
UM-RC-6	UMRC6	CVCL_2741	African American	Kidney	Carcinoma	Renal cell carcinoma			0.119079	0.00048	1e-05	0.020239	1e-05	0.042393	0.817789	0.161472	0.020739	0.020259
NCI-H810	NCIH810	CVCL_1590	Black	Lung	Carcinoma	Large cell carcinoma	51	Primary	0.072649	0.00472	1e-05	0.042318	1e-05	0.065089	0.815204	0.137738	0.047058	0.042338	.	.	.	.	.	.	.	.	.	.	.	.	.	.	.	.	.	Y	Y	.	.	.	.	.	Y	.	.	.	.	.	Y
RKO		CVCL_0504	Caucasian	Large intestine	Carcinoma	Adenocarcinoma	82	Primary	0.069309	0.02848	1e-05	0.01144	1e-05	0.076409	0.814343	0.145718	0.03994	0.01146	.	.	.	.	.	.	.	.	.	.	.	.	.	.	.	.	.	Y	Y	.	Y	.	.	Y	Y	.	Y	.	.	.	Y
NCI-H292	NCIH292	CVCL_0455	Black	Lung	Carcinoma	Mucoepidermoid carcinoma	32	Metastasis	0.10062	0.00165	1e-05	0.020286	0.002811	0.060363	0.81426	0.160983	0.024757	0.023107	.	.	.	.	.	.	.	.	.	.	.	.	.	.	.	.	.	Y	Y	.	.	.	.	.	Y	.	.	.	.	.	Y
HCC1806		CVCL_1258	Black	Breast	Carcinoma	Ductal carcinomaSquamous cell carcinoma	60	Primary	0.087168	1e-05	1e-05	0.037744	1e-05	0.067984	0.807074	0.155152	0.037774	0.037764	Y	Y	.	.	Y	Y	.	Y	Y	Y	.	Y	.	Y	.	Y	.	Y	Y	.	.	.	.	Y	Y	.	.	.	.	.	Y
MDA-MB-468	MDAMB468	CVCL_0419	Black	Breast	Carcinoma		51	Metastasis	0.135104	1e-05	1e-05	0.06185	1e-05	1e-05	0.803006	0.135114	0.06188	0.06187	.	.	Y	Y	Y	Y	Y	Y	.	Y	Y	Y	Y	.	Y	.	.	Y	Y	Y	.	.	Y	Y	Y	Y	.	.	.	.	Y
HCC1569		CVCL_1255	Black	Breast	Carcinoma	Metaplastic carcinoma	70	Primary	0.127356	1e-05	1e-05	0.028612	1e-05	0.043191	0.800812	0.170547	0.028642	0.028632	.	.	.	.	.	.	.	.	.	.	.	.	.	.	.	.	.	Y	Y	.	.	.	.	.	Y	.	.	.	.	.	Y
NCI-H835		CVCL_1593	Black	Lung	Carcinoid-endocrine tumour		48	Primary	0.072787	1e-05	1e-05	0.029697	1e-05	0.097394	0.800092	0.170181	0.029727	0.029717	.	.	.	.	.	.	.	.	.	.	.	.	.	.	.	.	.	Y	Y	.	.	.	.	.	Y	.	.	.	.	.	.
MOLT-16	MOLT16	CVCL_1424	African American	Haematopoietic and lymphoid	Lymphoid neoplasm	Acute lymphoblastic T cell leukaemia	5	Primary	0.084654	0.00823	1e-05	0.02025	0.018527	0.077312	0.791017	0.161966	0.047017	0.038787	.	.	.	.	.	.	.	.	.	.	.	.	.	.	.	.	.	Y	Y	.	.	.	.	.	Y	.	.	.	.	.	.
AZ-521	AZ521	CVCL_2862		Small intestine	Carcinoma		53		0.091226	1.3e-05	1e-05	0.016971	0.002265	0.105648	0.783866	0.196874	0.019259	0.019246	.	.	.	.	.	.	.	.	.	.	.	.	.	.	.	.	.	.	.	.	.	.	.	.	.	.	.	.	.	.	.
MDA-MB-157	MDAMB157	CVCL_0618	Black	Breast	Carcinoma	Ductal carcinomaMedullary	44	Metastasis	0.160892	1e-05	1e-05	0.04711	1e-05	0.013003	0.778965	0.173895	0.04714	0.04713	.	.	.	.	.	.	.	.	.	.	.	.	.	.	.	.	.	Y	Y	.	.	.	.	.	Y	.	.	.	.	.	Y
HCC1897		CVCL_V578	African	Lung	Carcinoma	Squamous cell carcinoma	47		0.157576	0.011069	1e-05	0.044768	1e-05	0.011895	0.774672	0.169471	0.055857	0.044788	.	.	.	.	.	.	.	.	.	.	.	.	.	.	.	.	.	.	Y	.	.	.	.	.	.	.	.	.	.	.	Y
HuTu80	HUTU-80HUTU80	CVCL_1301	Caucasian	Small intestine	Carcinoma	Adenocarcinoma	53	Primary	0.112244	1e-05	1e-05	0.029632	1e-05	0.084496	0.773598	0.19674	0.029662	0.029652	.	.	.	.	.	.	.	.	.	.	.	.	.	.	.	.	.	Y	Y	.	.	.	.	.	Y	.	Y	.	.	.	.
NALM-1	NALM1	CVCL_0091	African American	Haematopoietic and lymphoid	Haematopoietic neoplasm	Blast phase chronic myeloid leukaemia	3		0.091166	0.060826	1e-05	0.029418	1e-05	0.048282	0.770288	0.139448	0.090264	0.029438	.	.	.	.	.	.	.	.	.	.	.	.	.	.	.	.	.	.	Y	.	.	.	.	.	.	.	.	.	.	.	.
HCC15	HCC-15	CVCL_2057	African American	Lung	Carcinoma	Squamous cell carcinoma	47		0.157075	1e-05	1e-05	0.072973	1e-05	1e-05	0.769912	0.157085	0.073003	0.072993	.	.	.	.	.	.	.	.	.	.	.	.	.	.	.	.	.	Y	Y	.	.	.	.	Y	Y	.	.	.	.	.	Y
SF172		CVCL_V613		CNS	Glioma	Astrocytoma Grade IV	36		0.128723	0.004759	1e-05	0.041013	1e-05	0.070027	0.755458	0.19875	0.045792	0.041033	.	.	.	.	.	.	.	.	.	.	.	.	.	.	.	.	.	.	Y	.	.	.	.	.	.	.	Y	.	.	.	.
HCC1500		CVCL_1254	African, Black	Breast	Carcinoma	Ductal carcinoma	32		0.169434	0.014228	1e-05	0.062759	1e-05	1e-05	0.753549	0.169444	0.077007	0.062779	.	.	.	.	.	.	.	.	.	.	.	.	.	.	.	.	.	Y	Y	.	.	.	.	.	Y	.	.	.	.	.	Y
HMEL		CVCL_IZ34		Breast	Other	Immortalized epithelial			0.103325	0.013657	1e-05	0.010864	1e-05	0.125377	0.746757	0.228702	0.024541	0.010884	.	.	.	.	.	.	.	.	.	.	.	.	.	.	.	.	.	.	Y	.	.	.	.	.	.	.	.	.	.	.	.
Rh18	RH-18RH18	CVCL_1659	African American	Soft tissue	Rhabdomyosarcoma	Alveolar	2	Primary	0.160613	0.001631	1e-05	0.041917	1e-05	0.0505	0.745319	0.211113	0.043568	0.041937	.	.	.	.	.	.	.	.	.	.	.	.	.	.	.	.	.	Y	Y	.	.	.	.	.	Y	.	.	.	.	.	.
EMC-BAC-1		CVCL_X486		Lung	Carcinoma	Adenocarcinoma			0.065247	1e-05	0.128186	0.026868	1e-05	0.034971	0.744708	0.100218	0.155074	0.155064	.	.	.	.	.	.	.	.	.	.	.	.	.	.	.	.	.	Y	Y	.	.	.	.	.	Y	.	.	.	.	.	.
RPMI-8226	RPMI8226	CVCL_0014	African American	Haematopoietic and lymphoid	Lymphoid neoplasm	Plasma cell myeloma	61	Primary	0.132361	1e-05	1e-05	0.010636	1e-05	0.117571	0.739402	0.249932	0.010666	0.010656	.	.	.	.	.	.	.	.	.	.	.	.	.	.	.	.	.	Y	Y	.	.	.	Y	Y	Y	Y	.	.	.	Y	Y
COLO775	COLO775	CVCL_1996	African American	Haematopoietic and lymphoid	Lymphoid neoplasm	Plasma cell myeloma	61		0.163295	1e-05	1e-05	0.024758	1e-05	0.078268	0.733649	0.241563	0.024788	0.024778	.	.	.	.	.	.	.	.	.	.	.	.	.	.	.	.	.	.	Y	.	.	.	.	.	.	.	.	.	.	.	.
Hep3B2.1-7	Hep 3B2_1-7HEP3B217	CVCL_0326	African, Black	Liver	Carcinoma	Hepatocellular carcinoma	8		0.156911	0.005245	1e-05	0.031554	1e-05	0.088029	0.718241	0.24494	0.036819	0.031574	.	.	.	.	.	.	.	.	.	.	.	.	.	.	.	.	.	Y	Y	Y	.	.	.	.	Y	.	.	.	.	.	Y
NCI-H1373	NCIH1373	CVCL_1465	African	Lung	Carcinoma	Adenocarcinoma	56		0.114571	0.012141	1e-05	0.043231	1e-05	0.112119	0.717918	0.22669	0.055392	0.043251	.	.	.	.	.	.	.	.	.	.	.	.	.	.	.	.	.	.	Y	.	.	.	.	.	.	.	.	.	.	.	Y
ZR-75-30	ZR7530	CVCL_1661	Black	Breast	Carcinoma	Ductal carcinoma	47	Metastasis	0.143842	0.007372	1e-05	0.034073	1e-05	0.098284	0.716408	0.242126	0.041465	0.034093	.	.	.	.	.	.	.	.	.	.	.	.	.	.	.	.	.	Y	Y	.	Y	.	.	.	Y	.	Y	.	.	.	Y
A-704	A704	CVCL_1065	African American	Kidney	Carcinoma	Renal cell carcinoma	78	Primary	0.201285	1e-05	1e-05	0.062641	1e-05	0.025305	0.710738	0.22659	0.062671	0.062661	.	.	.	.	.	.	.	.	.	.	.	.	.	.	.	.	.	Y	Y	.	.	.	.	.	Y	.	.	.	.	.	Y
NCI-H1339	NCIH1339	CVCL_A472	Caucasian	Lung	Carcinoma	Small cell carcinoma	49		0.120057	0.01013	1e-05	0.04292	1e-05	0.117582	0.709292	0.237639	0.05307	0.04294	.	.	.	.	.	.	.	.	.	.	.	.	.	.	.	.	.	.	Y	.	.	.	.	.	.	.	.	.	.	.	.
HCC70		CVCL_1270	Black	Breast	Carcinoma	Ductal carcinoma	49	Primary	0.200704	1e-05	1e-05	0.054718	1e-05	0.036069	0.70848	0.236773	0.054748	0.054738	.	.	.	.	.	.	.	.	.	.	.	.	.	.	.	.	.	Y	Y	.	.	.	.	Y	Y	.	Y	.	.	.	Y
HCC1195		CVCL_5127	African American	Lung	Carcinoma	Mixed adenosquamous carcinoma	47		0.186593	1e-05	1e-05	0.048031	1e-05	0.064086	0.70126	0.250679	0.048061	0.048051	.	.	.	.	.	.	.	.	.	.	.	.	.	.	.	.	.	.	Y	.	.	.	.	.	.	.	.	.	.	.	Y
NCI-H1048	NCIH1048	CVCL_1453	African American	Lung	Carcinoma	Small cell carcinoma	53	Metastasis	0.210416	1e-05	1e-05	0.067951	1e-05	0.022989	0.698614	0.233405	0.067981	0.067971	.	.	.	.	.	.	.	.	.	.	.	.	.	.	.	.	.	Y	Y	.	.	.	.	.	Y	.	.	.	.	.	Y
NCI-H128		CVCL_1460	Black	Lung	Carcinoma	Small cell carcinoma	60	Metastasis	0.104577	1e-05	1e-05	0.020474	0.002484	0.174395	0.698051	0.278972	0.022978	0.022968	.	.	.	.	.	.	.	.	.	.	.	.	.	.	.	.	.	Y	Y	.	.	.	.	.	Y	.	.	.	.	.	Y
NCI-H1385	NCIH1385	CVCL_1466	African	Lung	Carcinoma	Squamous cell carcinoma	49		0.164617	1e-05	1e-05	0.039278	1e-05	0.103224	0.692851	0.267841	0.039308	0.039298	.	.	.	.	.	.	.	.	.	.	.	.	.	.	.	.	.	.	Y	.	.	.	.	.	Y	.	.	.	.	.	Y
NCI-H1648	NCIH1648	CVCL_1482	Black	Lung	Carcinoma	Adenocarcinoma	39	Metastasis	0.118193	1e-05	1e-05	0.04459	1e-05	0.146724	0.690463	0.264917	0.04462	0.04461	.	.	.	.	.	.	.	.	.	.	.	.	.	.	.	.	.	Y	Y	.	.	.	.	.	Y	.	.	.	.	.	Y
SJNB-13	NB13	CVCL_1443	African American	Autonomic ganglia	Neuroblastoma		1	Metastasis	0.113991	0.005207	1e-05	0.016855	0.007454	0.166971	0.689512	0.280962	0.029526	0.024319	.	.	.	.	.	.	.	.	.	.	.	.	.	.	.	.	.	Y	Y	.	.	.	.	Y	Y	.	.	.	.	.	.
CAL-72		CVCL_1113	African	Bone	Osteosarcoma	Osteoblastic	10	Primary	0.059067	0.000887	1e-05	0.012731	0.247936	1e-05	0.67936	0.059077	0.261564	0.260677	.	.	.	.	.	.	.	.	.	.	.	.	.	.	.	.	.	Y	Y	.	.	.	.	Y	Y	.	.	.	.	.	.
NCI-H23	NCIH23	CVCL_1547	Black	Lung	Carcinoma	Non small cell carcinoma	51	Primary	0.16297	0.021242	1e-05	0.028323	1e-05	0.108837	0.678607	0.271807	0.049585	0.028343	.	.	.	.	.	.	.	.	.	.	.	.	.	.	.	.	.	Y	Y	.	.	.	Y	Y	Y	Y	Y	.	.	.	Y
NCI-H64		CVCL_1573	Caucasian	Lung	Carcinoma	Small cell carcinoma	48	Primary	0.113331	0.006191	1e-05	0.010254	1e-05	0.191955	0.678248	0.305286	0.016465	0.010274	.	.	.	.	.	.	.	.	.	.	.	.	.	.	.	.	.	Y	Y	.	.	.	.	.	Y	.	.	.	.	.	.
GLC-82	GLC82	CVCL_3371	African American	Lung	Carcinoma	Adenocarcinoma	30		0.14097	0.012305	1e-05	0.026197	1e-05	0.157345	0.663163	0.298315	0.038522	0.026217
BGC-823	BGC823	CVCL_3360	African American	Stomach	Carcinoma	Adenocarcinoma	30		0.139605	0.007699	1e-05	0.02897	1e-05	0.163766	0.659939	0.303371	0.036689	0.02899	.	.	.	.	.	.	.	.	.	.	.	.	.	.	.	.	.	.	.	.	.	.	.	.	.	.	.	Y	.	.	.
AML-193	AML193	CVCL_1071	African American and Caucasian	Haematopoietic and lymphoid	Haematopoietic neoplasm	Acute myeloid leukaemia	13		0.167387	1e-05	1e-05	0.03558	1e-05	0.144204	0.652799	0.311591	0.03561	0.0356	.	.	.	.	.	.	.	.	.	.	.	.	.	.	.	.	.	.	Y	.	.	.	.	.	.	.	Y	.	.	.	.
NCI-H28	NCIH28	CVCL_1555	Caucasian	Pleura	Mesothelioma		48	Metastasis	0.150451	0.002081	1e-05	0.031965	1e-05	0.164422	0.651061	0.314873	0.034066	0.031985	.	.	.	.	.	.	.	.	.	.	.	.	.	.	.	.	.	Y	Y	.	.	.	.	.	Y	.	.	.	.	.	Y
HeLa		CVCL_0030	African, Black	Cervix	Carcinoma		30.5		0.127768	0.007687	1e-05	0.022626	1e-05	0.194528	0.647371	0.322296	0.030333	0.022646	.	.	.	.	.	.	.	.	.	.	.	.	.	.	.	.	.	Y	Y	Y	.	.	.	.	Y	.	.	.	.	Y	Y
GEO		CVCL_0271		Large intestine	Carcinoma	Adenocarcinoma		Primary	0.149401	0.026617	1e-05	0.01328	1e-05	0.194208	0.616474	0.343609	0.039917	0.0133	.	.	.	.	.	.	.	.	.	.	.	.	.	.	.	.	.	.	Y	.	.	.	.	.	Y	.	.	.	.	.	.
NCI-N87	NCIN87	CVCL_1603		Stomach	Carcinoma	Adenocarcinoma		Metastasis	0.160375	1e-05	1e-05	0.021654	1e-05	0.205655	0.612285	0.36603	0.021684	0.021674	.	.	.	.	.	.	.	.	.	.	.	.	.	.	.	.	.	Y	Y	.	.	.	.	Y	Y	.	Y	.	.	.	.
NCI-H2803	H2803	CVCL_U997		Pleura	Mesothelioma				0.152785	0.004555	1e-05	0.017461	0.005493	0.229267	0.590429	0.382052	0.027519	0.022964	.	.	.	.	.	.	.	.	.	.	.	.	.	.	.	.	.	Y	Y	.	.	.	.	.	Y	.	.	.	.	.	.
NCI-H1963	NCIH1963	CVCL_1510	Black	Lung	Carcinoma	Small cell carcinoma	56	Primary	0.176779	0.005012	1e-05	0.041526	1e-05	0.215992	0.560671	0.392771	0.046558	0.041546	.	.	.	.	.	.	.	.	.	.	.	.	.	.	.	.	.	Y	Y	.	.	.	.	.	Y	.	.	.	.	.	.
[truncated: 21 more columns]

## Sheet: TableS2
Supplementary Table S2 - Information on SSA samples in HCMI.
Name	Primary Site	Clinical Tumor Diagnosis	Histological Subtype	Tissue Status	Acquisition Site	Gender	Race	Age At Acquisition (Years)	Age At Diagnosis (Years)	Disease Status	Vital Status	TNM Stage	Clinical Stage Grouping	Histological Grade	Has Multiple Models	Neoadjuvant Therapy	Chemotherapeutic Drug List Available	Therapy	WGS of model	WXS of model	RNA-seq of model	DNA Methylation of model	Link To Distributor	Model Type	Licensing Required For Commercial Use	Expansion Status	# Mutated Genes	# Mutated Genes	# Research Somatic Variants	# Clinical Variants	# Histo-pathological Biomarkers	Split Ratio	Doubling Time	Time to Split	Date Created	Date Of Availability	Link to Model Details	Link To Sequencing Data	Link To Masked Somatic MAF	Link To Proteomics Data
HCM-CSHL-0063-C18	Colon	Colorectal cancer	Adenocarcinoma	Primary	Sigmoid colon	Male	Black or African American	75	75	Progressive disease	Alive	T2N1M0	Stage IIIA	G2	HCM-CSHL-0063-C18	No	Yes	Surgery;Cytotoxic chemotherapy	Y	Y	Y	Y	PDM-7	3-D: Organoid	Yes	Expanded	160	155	159	1	5	01:03:00	--	--	2018-12-03	2019-02-28	https://portal.gdc.cancer.gov/cases/e802e579-5293-465c-a867-74e290268299	https://portal.gdc.cancer.gov/cases/e802e579-5293-465c-a867-74e290268299#files	https://portal.gdc.cancer.gov/files/88c9a347-f590-48c2-85b6-62ba5479b8a6	--
HCM-BROD-0007-C49	Bronchus and lung	Rhabdomyosarcoma	Alveolar	Metastasis	Pleura	Male	Black or African American	13	12	Stable disease	Dead	--	Stage 4	--	HCM-BROD-0007-C49	Yes, pharmaceutical treatment	Yes	Cytotoxic chemotherapy;Targeted therapy (small molecule inhibitors and targeted antibodies)	Y	Y	Y	Y	PDM-129	Mixed adherent and suspension	Yes	Expanded	31	31	30	1	--	--	--	--	2019-11-25	2019-11-30	https://portal.gdc.cancer.gov/cases/e506251d-4072-4479-b2ce-5c75387dc7fc	https://portal.gdc.cancer.gov/cases/e506251d-4072-4479-b2ce-5c75387dc7fc#files	https://portal.gdc.cancer.gov/files/a1fdc4af-4cf0-46ce-a2cd-9fd288a4c9d4	--
HCM-CSHL-0164-C20	Colon	Colorectal cancer	Adenocarcinoma	Metastasis	Liver	Female	Black or African American	52	51	Unknown	Alive	--	--	--	HCM-CSHL-0164-C20	Yes, pharmaceutical treatment	Yes	Cytotoxic chemotherapy;Surgery	Y	Y	Y	Y	PDM-103	3-D: Organoid	Yes	Expanded	171	171	177	--	--	--	--	--	2020-01-27	2020-01-31	https://portal.gdc.cancer.gov/cases/6058fb8d-eb5d-4dbc-b939-7e92c7cd2776	https://portal.gdc.cancer.gov/cases/6058fb8d-eb5d-4dbc-b939-7e92c7cd2776#files	https://portal.gdc.cancer.gov/files/a860d4f1-611d-4ffe-b822-f58682ab33c9	--
HCM-CSHL-0143-C20	Rectum	Colorectal cancer	Adenocarcinoma	Primary	Rectum	Female	Black or African American	88	88	No evidence of disease	Alive	T1N0M0	Stage I	G2	HCM-CSHL-0143-C20	No	No	Surgery	Y	Y	Y	Y	PDM-96	3-D: Organoid	Yes	Expanded	112	107	110	--	5	--	--	--	2020-02-25	2020-02-28	https://portal.gdc.cancer.gov/cases/77c0c6b9-2d22-404f-91da-3f588a9174ab	https://portal.gdc.cancer.gov/cases/77c0c6b9-2d22-404f-91da-3f588a9174ab#files	https://portal.gdc.cancer.gov/files/745b6d6e-1838-403e-9775-af71c192c402	--
HCM-CSHL-0142-C18	Colon	Colorectal cancer	Adenocarcinoma	Primary	Sigmoid colon	Male	Black or African American	61	61	Stable disease	Alive	T4aN1bM0	Stage IIIB	GB	HCM-CSHL-0142-C18	No	Yes	Surgery;Cytotoxic chemotherapy	Y	Y	Y	Y	PDM-95	3-D: Organoid	Yes	Expanded	121	116	119	--	5	--	--	--	2020-03-30	2020-03-31	https://portal.gdc.cancer.gov/cases/fdfd5770-4b64-4d35-b472-9c7908210b22	https://portal.gdc.cancer.gov/cases/fdfd5770-4b64-4d35-b472-9c7908210b22#files	https://portal.gdc.cancer.gov/files/063d3ec7-9009-4623-bfeb-46e536ad1e5e	--
HCM-CSHL-0461-D12	Colon	Other	Sessile serrated adenoma	Pre-malignant	Transverse colon	Male	Black or African American	54	54	No evidence of disease	Alive	--	--	--	HCM-CSHL-0461-D12	No	No	Surgery	Y	Y	Y	Y	PDM-276	3-D: Organoid	Yes	Expanded	109	109	116	--	--	--	--	--	2020-04-28	2020-04-30	https://portal.gdc.cancer.gov/cases/b1021eee-f5c8-43a7-aab9-79553bca2265	https://portal.gdc.cancer.gov/cases/b1021eee-f5c8-43a7-aab9-79553bca2265#files	https://portal.gdc.cancer.gov/files/267b93f1-5688-4d35-b7ea-471d4ce47bf9	--
HCM-CSHL-0384-D37	Colon	Other	Tubulovillous adenoma	Primary	Cecum	Male	Black or African American	51	51	No evidence of disease	Alive	TXNXM0	Stage 0	GX	HCM-CSHL-0384-D37	No	No	Surgery	Y	Y	Y	Y	PDM-279	3-D: Organoid	Yes	Expanded	174	173	177	--	1	--	--	--	2020-05-29	2020-05-29	https://portal.gdc.cancer.gov/cases/f49e41f1-ab0a-4e6e-9780-2acdb94fa820	https://portal.gdc.cancer.gov/cases/f49e41f1-ab0a-4e6e-9780-2acdb94fa820#files	https://portal.gdc.cancer.gov/files/078ea224-3b99-4e22-9b63-02cd1d35dcab	--
HCM-CSHL-0727-C18	Colon	Colorectal cancer	Adenocarcinoma	Primary	Rectosigmoid junction	Female	Black or African American	63	63	No evidence of disease	Alive	T4aN1cM0	--	G2	HCM-CSHL-0727-C18	No	Yes	Surgery;Cytotoxic chemotherapy	Y	Y	Y	Y	PDM-420	3-D: Organoid	Yes	Expanded	149	144	145	--	6	--	--	--	2022-02-25	2022-02-28	https://portal.gdc.cancer.gov/cases/28f77d34-e59d-4b80-8885-88d11c2ced74	https://portal.gdc.cancer.gov/cases/28f77d34-e59d-4b80-8885-88d11c2ced74#files	https://portal.gdc.cancer.gov/files/a50b9460-7145-48d8-8b0a-097ddc5f6c93	--
HCM-CSHL-0729-C18	Colon	Colorectal cancer	Adenocarcinoma	Primary	Ascending colon	Female	Black or African American	60	60	No evidence of disease	Alive	T4aN1cM0	--	GB	HCM-CSHL-0729-C18	No	Yes	Surgery;Cytotoxic chemotherapy	Y	Y	Y	Y	PDM-422	3-D: Organoid	Yes	Expanded	1437	1433	1572	--	6	--	--	--	2022-02-25	2022-02-28	https://portal.gdc.cancer.gov/cases/f6a13511-0819-4219-bc4b-6cb146629f0e	https://portal.gdc.cancer.gov/cases/f6a13511-0819-4219-bc4b-6cb146629f0e#files	https://portal.gdc.cancer.gov/files/41002e4d-708d-4dd3-9f2d-315199068b3a	--
HCM-BROD-0781-C71	Brain	Glioblastoma	NOS	Primary	Brain	Male	Black or African American	50	50	Progressive disease	Dead	--	--	--	HCM-BROD-0781-C71	No	Yes	Cytotoxic chemotherapy;Surgery;Targeted therapy (small molecule inhibitors and targeted antibodies);Radiation therapy	Y	Y	Y	Y	PDM-505	3-D: Other (e.g. neurosphere, air-liquid interface, etc.)	Yes	Expanded	60	60	62	--	--	--	--	--	2022-07-29	2022-07-31	https://portal.gdc.cancer.gov/cases/711f0482-0800-4f18-962f-1d35f9d30727	https://portal.gdc.cancer.gov/cases/711f0482-0800-4f18-962f-1d35f9d30727#files	https://portal.gdc.cancer.gov/files/e574108f-160f-4800-9fb7-e6b3c1a89f04	--
HCM-CSHL-0405-C25	Pancreas	Pancreatic cancer	Adenocarcinoma ductal type	Primary	Pancreatic head	Male	Black or African American	48	48	Progressive disease	Dead	T3N2M1	Stage IV	G3	HCM-CSHL-0405-C25	Yes, pharmaceutical treatment	Yes	Cytotoxic chemotherapy;Surgery	Y	Y	Y	Y	PDM-270	3-D: Organoid	Yes	Expanded	53	53	53	2	--	--	--	--	2023-01-20	2023-01-31	https://portal.gdc.cancer.gov/cases/6e3a1f73-d16b-4dc8-acc2-ae452eec1bbd	https://portal.gdc.cancer.gov/cases/6e3a1f73-d16b-4dc8-acc2-ae452eec1bbd#files	https://portal.gdc.cancer.gov/files/3e41e203-2fbf-44e1-8971-340fdb47f409	--
HCM-CSHL-0810-C54	Uterus	Endometrial cancer	Serous carcinoma	Primary	Uterine body	Female	Black or African American	60	60	No evidence of disease	Alive	T1bN1aMX	--	--	HCM-CSHL-0810-C54	No	Yes	Cytotoxic chemotherapy;Radiation therapy;Surgery	Y	Y	Y	Y	PDM-527	3-D: Organoid	Yes	Expanded	59	53	53	--	7	--	--	--	2023-02-23	2023-02-24	https://portal.gdc.cancer.gov/cases/49ad0220-8d59-4277-a174-011677a80f69	https://portal.gdc.cancer.gov/cases/49ad0220-8d59-4277-a174-011677a80f69#files	https://portal.gdc.cancer.gov/files/cd9697bc-793a-4fbf-a99d-2054d30e64bd	--
HCM-CSHL-0803-C54	Endometrium	Endometrial cancer	Carcinosarcoma (malignant mixed MÃ¼llerian tumor)	Primary	Endometrium	Female	Black or African American	64	64	No evidence of disease	Alive	T1aN0MX	Stage IA	--	HCM-CSHL-0803-C54	No	Yes	Surgery;Cytotoxic chemotherapy;Radiation therapy	Y	Y	Y	Y	PDM-587	3-D: Organoid	Yes	Expanded	72	67	67	--	7	--	--	--	2023-03-22	2023-03-31	https://portal.gdc.cancer.gov/cases/3e296517-6c60-4f65-ab54-98b1753ed39c	https://portal.gdc.cancer.gov/cases/3e296517-6c60-4f65-ab54-98b1753ed39c#files	https://portal.gdc.cancer.gov/files/81d1cfcc-a568-4af8-bd96-a8edc506ea1c	--
HCM-CSHL-0151-C50	Breast	Breast cancer	Infiltrating ductal carcinoma	Primary	Right breast	Female	Black or African American	42	42	No evidence of disease	Alive	T1cN0M0	Stage IA	G2	HCM-CSHL-0151-C50	No	Yes	Surgery;Hormonal therapy					PDM-520	3-D: Organoid	Yes	Expanded	1	--	--	--	3	--	--	--	2023-04-04	2024-03-28	--	--	--	--
HCM-CSHL-0736-C18	Colon	Colorectal cancer	Adenocarcinoma	Metastasis	Liver	Female	Black or African American	48	44	Stable disease	Alive	T3N0M0	Stage I	G2	HCM-CSHL-0736-C18	No	Yes	Surgery;Cytotoxic chemotherapy;Radiation therapy;Targeted therapy (small molecule inhibitors and targeted antibodies)					PDM-425	3-D: Organoid	Yes	Expanded	--	--	--	--	--	--	--	--	2023-04-04	2024-10-30	--	--	--	--
HCM-BROD-0783-C71	Brain	Glioblastoma	NOS	Primary	Brain	Male	Black or African American	50	50	Progressive disease	Dead	--	--	--	HCM-BROD-0783-C71	No	Yes	Cytotoxic chemotherapy;Surgery;Radiation therapy;Targeted therapy (small molecule inhibitors and targeted antibodies)	Y	Y	Y	Y	PDM-504	3-D: Other (e.g. neurosphere, air-liquid interface, etc.)	Yes	Expanded	2	--	--	--	2	--	--	--	2023-04-25	2023-04-28	--	--	--	--
HCM-WCMC-0491-C16	Stomach	Stomach cancer	Tubular (intestinal) adenocarcinoma	Primary	Body of stomach	Male	Black or African American	67	66	No evidence of disease	Alive	T3N2M1	Stage IVB	G3	HCM-WCMC-0491-C16	Yes, pharmaceutical treatment	Yes	Cytotoxic chemotherapy;Surgery;Targeted therapy (small molecule inhibitors and targeted antibodies);Radiation therapy	Y	Y	Y	Y	PDM-519	3-D: Organoid	Yes	Expanded	260	260	268	--	--	--	--	--	2023-04-25	2023-04-28	https://portal.gdc.cancer.gov/cases/6e757d59-1eb2-4f38-b662-f3f543ba5844	https://portal.gdc.cancer.gov/cases/6e757d59-1eb2-4f38-b662-f3f543ba5844#files	https://portal.gdc.cancer.gov/files/b69682f9-061d-493b-acd7-6785377b350c	--
HCM-CSHL-0806-C54	Endometrium	Endometrial cancer	Mixed cell carcinoma	Primary	Endometrium	Female	Black or African American	74	74	No evidence of disease	Alive	T1bN1aMX	--	High grade	HCM-CSHL-0806-C54	No	Yes	Surgery;Cytotoxic chemotherapy;Radiation therapy	Y	Y	Y	Y	PDM-589	3-D: Organoid	Yes	Expanded	624	619	637	--	7	--	--	--	2023-08-24	2023-08-31	https://portal.gdc.cancer.gov/cases/27d256aa-9f73-47e0-8eec-7814c019bb45	https://portal.gdc.cancer.gov/cases/27d256aa-9f73-47e0-8eec-7814c019bb45#files	https://portal.gdc.cancer.gov/files/a150018f-de40-4cdb-81e2-3716098318b2	--
HCM-CSHL-0655-C50	Breast	Breast cancer	Infiltrating ductal carcinoma	Metastasis	Lymph node(s) axilla	Female	Black or African American	83	83	No evidence of disease	Alive	T2N2aM0	Stage IIIA	G3	HCM-CSHL-0655-C50	No	Yes	Surgery;Cytotoxic chemotherapy;Radiation therapy	Y	Y	Y	Y	PDM-411	3-D: Organoid	Yes	Expanded	40	39	40	--	3	--	--	--	2023-08-24	2023-08-31	https://portal.gdc.cancer.gov/cases/66f2f8d4-f8e2-4bb6-93e1-3edd7c5a3b48	https://portal.gdc.cancer.gov/cases/66f2f8d4-f8e2-4bb6-93e1-3edd7c5a3b48#files	https://portal.gdc.cancer.gov/files/41e3d34e-801c-48be-962b-f6dbc834d755	--
HCM-CSHL-0900-C54	Endometrium	Endometrial cancer	Carcinosarcoma (malignant mixed MÃ¼llerian tumor)	Primary	Uterine wall	Female	Black or African American	71	71	No evidence of disease	Alive	T1bN2aMX	Stage IIIC2	G3	HCM-CSHL-0900-C54	No	Yes	Surgery;Cytotoxic chemotherapy;Radiation therapy					PDM-603	3-D: Organoid	Yes	Expanded	--	--	--	--	--	--	--	--	2024-03-21	2024-03-29	--	--	--	--
HCM-CSHL-0659-C18	Colon	Colorectal cancer	Adenocarcinoma	Metastasis	Peritoneum	Female	Black or African American	48	50	Stable disease	Alive	T4aN2aM0	Stage IIIB	G3	HCM-CSHL-0659-C18	No	Yes	Cytotoxic chemotherapy;Surgery;Targeted therapy (small molecule inhibitors and targeted antibodies)					PDM-415	3-D: Organoid	Yes	Expanded	6	1	--	1	6	--	--	--	2024-10-01	2024-09-29	--	--	--	--
HCM-CSHL-0653-C18	Colon	Colorectal cancer	Adenocarcinoma	Metastasis	Liver	Female	Black or African American	56	57	No evidence of disease	Alive	T3N1bM1a	Stage IVA	G2	HCM-CSHL-0653-C18	Yes, pharmaceutical treatment	Yes	Surgery;Cytotoxic chemotherapy;Immunotherapy (cellular and immune checkpoint)					PDM-410	3-D: Organoid	Yes	Expanded	4	--	--	--	4	--	--	--	2024-10-01	2024-09-29	--	--	--	--
